# Supplementary material for: The Effects of Physical Activity on Cancer Patients Undergoing Treatment with Immune Checkpoint Inhibitors: A Scoping Review
Source: Cancers (Basel). 2021 Dec 18;13(24):6364. doi: 10.3390/cancers13246364 (PMC8699800; doi:10.3390/cancers13246364)
Supplement: Supplementary file 1 [file cancers-13-06364-s001.zip]

Archive with 1 entries (1 files):
- cancers-1491423-supplementary.pdf
